# Supplementary material for: Cell2Spatial is a computational framework that maps single cells to spatial transcriptomic spots to reconstruct tissue architecture
Source: PLoS Biol. 2025 Nov 17;23(11):e3003477. doi: 10.1371/journal.pbio.3003477 (PMC12638031; doi:10.1371/journal.pbio.3003477)
Supplement: S1 Table — (XLSX) [file pbio.3003477.s010.xlsx]

## Sheet: S1
Species	Tissue	Data.Type	Platform	No.Spots	No.Cells	Annotated	No.CellTypes	Source	Citations
Mouse	Brain	ST	10X Visium	2696				https://www.10xgenomics.com/resources/datasets/
		SC	10X Genomics		14249	TRUE	23	https://www.dropbox.com/s/cuowvm4vrf65pvq/allen_cortex.rds?dl=1	Tasic et al., (Nature neuroscience; 2016)
Human	Thymus	ST	10X Visium	1628				https://developmental.cellatlas.io/fetal-immune	Suo et al., (Science; 2022)
		SC	10X Genomics		33694	TRUE	40	DOI: 10.5281/zenodo.3572422	Park et al., (Science; 2020)
Mouse	Kidney	ST	10X Visium	1835				GSE171406	Ferreira R et al., (JCI Insight)
		ST		1438				https://www.10xgenomics.com/resources/datasets/
		SC	10X Genomics		31265	TRUE	13	GSE129798	Ransick A et al., (Dev Cell; 2019)
Human	DLPFC	ST	10X Visium	3639				http://spatial.libd.org/spatialLIBD/	Maynard et al., (Nature neuroscience; 2021)
		SC	10X Genomics		33914	TRUE	17	https://cells.ucsc.edu/	Velmeshev D et al., (Science; 2019)
	Lung	ST	10X Visium	1175				GSE178361	Murthy P et al., (Nature; 2022)
		SC	10X Genomics		116313	TRUE	19	https://singlecell.broadinstitute.org/single_cell/study/SCP1219	Melms et al., (Nature; 2021)
	Intestinal	ST	10X Visium	2507				GSE158328	Fawkner-Corbett et al., (Cell; 2022)
		SC	10X Genomics		81957	FALSE	30	GSE158702
	Breast	ST	10X Visium	4784				https://doi.org/10.5281/zenodo.4739739	Wu et al., (Nature genetics; 2021)
		ST		4895
		SC	10X Genomics		27000	TRUE	9	GSE158702
	RCC	ST	10X Visium	3206				GSE175540	Meylan et al., (Immunity; 2022)
		SC	10X Genomics		24834	TRUE	25	https://zenodo.org/records/4263972	Nieto et al., (Genome research; 2021)
Mouse	Brain	ST	10X Xenium	36553				https://cf.10xgenomics.com/samples/xenium/1.0.2/Xenium_V1_FF_Mouse_Brain_Coronal_Subset_CTX_HP/Xenium_V1_FF_Mouse_Brain_Coronal_Subset_CTX_HP_outs.zip
		ST	Visium HD	492460				https://www.10xgenomics.com/datasets/visium-hd-cytassist-gene-expression-libraries-of-mouse-brain-he
	Hippocampus	SC	10X Genomics		52846	TRUE	16	https://satijalab.org/seurat/articles/spatial_vignette	Saunders et al. (Cell; 2018)
		ST	Slide-seq V2	53173					Stickels et al., (Nature Biotechnology; 2021)
	Cerebellum	SC	10X Genomics		15609	TRUE	19	https://singlecell.broadinstitute.org/single_cell/study/SCP948	Cable et al., (Nature Biotechnology; 2022)
		ST	Slide-seq V2	11626
Note: 'ST' stands for spatial transcriptomics, and 'SC' stands for single-cell data. Regarding the 'Annotated' column, 'TRUE' indicates the cell type annotation provided by the data provider, while 'FALSE' signifies cell type annotation performed by us."
