# Supplementary material for: Cell2Spatial is a computational framework that maps single cells to spatial transcriptomic spots to reconstruct tissue architecture
Source: PLoS Biol. 2025 Nov 17;23(11):e3003477. doi: 10.1371/journal.pbio.3003477 (PMC12638031; doi:10.1371/journal.pbio.3003477)
Supplement: S2 Table — (XLSX) [file pbio.3003477.s011.xlsx]

## Sheet: Table S2
	Cell2Spatial	CytoSPACE	CellTrek	Tangram	Seurat
L2/3 IT	14.462	115.835	32.6431	33.9777	39.6995
L4	30.2411	100.922	39.5312	34.4867	46.7741
L5 IT	48.2936	98.3927	49.0301	36.1552	65.1651
L5 PT	49.9699	99.1792	52.9712	32.0884
NP	55.4978		70.253	36.3149
L6 IT	67.2794	98.3034	62.1848	35.9984	87.3945
L6 CT	75.2385	97.7985	59.1297	37.9047	92.6087
L6b	90.999	100.089	58.0311	38.065	107.662
Oligo	100.643	107.847	37.2596	37.1176	112.161
