# Supplementary material for: Cell2Spatial is a computational framework that maps single cells to spatial transcriptomic spots to reconstruct tissue architecture
Source: PLoS Biol. 2025 Nov 17;23(11):e3003477. doi: 10.1371/journal.pbio.3003477 (PMC12638031; doi:10.1371/journal.pbio.3003477)
Supplement: S3 Table — (XLSX) [file pbio.3003477.s012.xlsx]

## Sheet: Table S3
Corr.		RMSE		Poisson.dist parameter
Cell2Spatial	CytoSPACE	Cell2Spatial	CytoSPACE	Lambda
0.885398		0.466905	2.1838	1
0.905021	0.676741	0.789303	1.73868	2
0.915444	0.683267	0.678233	1.92094	3
0.915713	0.708447	1.09499	2.08591	4
0.932966	0.712357	0.957079	2.26009	5
0.937339	0.732523	1.01686	2.36241	6
0.935132	0.701673	0.940213	2.56301	7
0.941019	0.721507	1.09772	2.65443	8
0.941163	0.709914	1.15195	2.82631	9
0.939921	0.78256	1.21202	2.45927	10
0.946397	0.763674	1.07842	2.69981	11
0.94468	0.733405	1.14324	2.93632	12
0.944837	0.7229	1.46595	2.93769	13
0.94321	0.685622	1.54855	3.12282	14
0.942271	0.677039	2.10048	3.53214	15
0.944589	0.659641	1.74385	3.31512	16
0.949131	0.64376	1.34907	3.47131	17
0.952282	0.612694	1.69647	4.44725	18
0.947489	0.628918	2.18952	4.32504	19
0.946787	0.600848	1.99148	4.21497	20
Note: 'Corr.' represents the Pearson correlation between predicted and actual values. 'RMSE' represents the root mean squared error between predicted and actual values. 'Lambda' is the critical parameter of the Poisson distribution used for generating random cell counts per spot.
