# Supplementary material for: Cell2Spatial is a computational framework that maps single cells to spatial transcriptomic spots to reconstruct tissue architecture
Source: PLoS Biol. 2025 Nov 17;23(11):e3003477. doi: 10.1371/journal.pbio.3003477 (PMC12638031; doi:10.1371/journal.pbio.3003477)
Supplement: S4 Table — (XLSX) [file pbio.3003477.s013.xlsx]

## Sheet: Table S4
	Noise Level: 5%			Noise Level: 10%			Noise Level: 15%			Noise Level: 20%			Median accuracy metric of mapping tools
Cell.Type	Acc.metric	Method		Acc.metric	Method		Acc.metric	Method		Acc.metric	Method			Noise.level.5	Noise.level.10	Noise.level.15	Noise.level.20
Astro	0.31237	CytoSPACE		0.308085	CytoSPACE		0.305008	CytoSPACE		0.328851	CytoSPACE		Cell2Spatial	0.4354	0.429469	0.397343	0.385391
L2/3 IT	0.189532	CytoSPACE		0.178033	CytoSPACE		0.183626	CytoSPACE		0.173129	CytoSPACE		CytoSPACE	0.3572	0.371553	0.382614	0.336405
L4	0.775534	CytoSPACE		0.580645	CytoSPACE		0.761414	CytoSPACE		0.728866	CytoSPACE		CellTrek	0.2432	0.242529	0.239091	0.252138
L5 IT	0.365806	CytoSPACE		0.392722	CytoSPACE		0.360635	CytoSPACE		0.32423	CytoSPACE		Seurat	0.2565	0.253225	0.252513	0.240645
L5 PT	0.282946	CytoSPACE		0.241873	CytoSPACE		0.471301	CytoSPACE		0.319008	CytoSPACE		Tangram	0.0228	0.0180073	0.0231969	0.0215149
L6 CT	0.348532	CytoSPACE		0.350384	CytoSPACE		0.348885	CytoSPACE		0.343959	CytoSPACE
L6 IT	0.191925	CytoSPACE		0.160616	CytoSPACE		0.142274	CytoSPACE		0.103891	CytoSPACE
L6b	1.11258	CytoSPACE		1.11029	CytoSPACE		1.08598	CytoSPACE		1.13386	CytoSPACE
Meis2	0.449021	CytoSPACE		0.403378	CytoSPACE		0.43472	CytoSPACE		0.467775	CytoSPACE
Oligo	0.257474	CytoSPACE		0.240762	CytoSPACE		0.265015	CytoSPACE		0.26176	CytoSPACE
Pvalb	0.481251	CytoSPACE		0.423368	CytoSPACE		0.434877	CytoSPACE		0.464228	CytoSPACE
Sst	0.421137	CytoSPACE		0.419034	CytoSPACE		0.404593	CytoSPACE		0.421552	CytoSPACE
Astro	0.284498	Cell2Spatial		0.296389	Cell2Spatial		0.286805	Cell2Spatial		0.293308	Cell2Spatial
L2/3 IT	0.185462	Cell2Spatial		0.180195	Cell2Spatial		0.177153	Cell2Spatial		0.182035	Cell2Spatial
L4	0.779092	Cell2Spatial		0.718409	Cell2Spatial		0.784268	Cell2Spatial		0.752747	Cell2Spatial
L5 IT	0.488438	Cell2Spatial		0.472125	Cell2Spatial		0.459181	Cell2Spatial		0.435601	Cell2Spatial
L5 PT	0.558603	Cell2Spatial		0.544062	Cell2Spatial		0.538564	Cell2Spatial		0.510316	Cell2Spatial
L6 CT	0.327494	Cell2Spatial		0.328259	Cell2Spatial		0.32708	Cell2Spatial		0.335181	Cell2Spatial
L6 IT	0.40256	Cell2Spatial		0.398271	Cell2Spatial		0.341898	Cell2Spatial		0.323823	Cell2Spatial
L6b	1.27486	Cell2Spatial		1.25092	Cell2Spatial		1.28135	Cell2Spatial		1.19208	Cell2Spatial
Meis2	0.274577	Cell2Spatial		0.267895	Cell2Spatial		0.258636	Cell2Spatial		0.290548	Cell2Spatial
Oligo	0.203312	Cell2Spatial		0.188635	Cell2Spatial		0.207213	Cell2Spatial		0.197159	Cell2Spatial
Pvalb	0.495314	Cell2Spatial		0.478741	Cell2Spatial		0.513094	Cell2Spatial		0.534381	Cell2Spatial
Sst	0.468162	Cell2Spatial		0.460667	Cell2Spatial		0.452788	Cell2Spatial		0.482438	Cell2Spatial
Astro	0.205631	CellTrek		0.233381	CellTrek		0.207473	CellTrek		0.234164	CellTrek
L2/3 IT	0.136459	CellTrek		0.133454	CellTrek		0.131066	CellTrek		0.140122	CellTrek
L4	0.209018	CellTrek		0.211188	CellTrek		0.199459	CellTrek		0.206998	CellTrek
L5 IT	0.233479	CellTrek		0.245053	CellTrek		0.218906	CellTrek		0.263467	CellTrek
L5 PT	0.239613	CellTrek		0.228852	CellTrek		0.250238	CellTrek		0.251137	CellTrek
L6 CT	0.257787	CellTrek		0.269654	CellTrek		0.258043	CellTrek		0.253139	CellTrek
L6 IT	0.168859	CellTrek		0.204199	CellTrek		0.174574	CellTrek		0.164795	CellTrek
L6b	0.433	CellTrek		0.336807	CellTrek		0.3768	CellTrek		0.371372	CellTrek
Meis2	0.246882	CellTrek		0.240006	CellTrek		0.227943	CellTrek		0.269983	CellTrek
Oligo	0.249781	CellTrek		0.257795	CellTrek		0.253091	CellTrek		0.26459	CellTrek
Pvalb	0.297087	CellTrek		0.313912	CellTrek		0.257164	CellTrek		0.296291	CellTrek
Sst	0.251627	CellTrek		0.259924	CellTrek		0.255289	CellTrek		0.250102	CellTrek
Astro	0.0067855	Tangram		0.00776518	Tangram		0.00440951	Tangram		0.00441165	Tangram
L2/3 IT	0.0737339	Tangram		0.0663707	Tangram		0.068606	Tangram		0.0717159	Tangram
L4	0.0123543	Tangram		0.0106449	Tangram		0.0099771	Tangram		0.0116029	Tangram
L5 IT	0.0363192	Tangram		0.0351244	Tangram		0.0332079	Tangram		0.0338539	Tangram
L5 PT	0.0429808	Tangram		0.0289264	Tangram		0.0397682	Tangram		0.0399957	Tangram
L6 CT	0.115946	Tangram		0.111482	Tangram		0.122201	Tangram		0.114964	Tangram
L6 IT	0.0391099	Tangram		0.0397614	Tangram		0.0461046	Tangram		0.0373921	Tangram
L6b	0.00372839	Tangram		0.00653574	Tangram		0.0131859	Tangram		0.00227956	Tangram
Meis2	0.0333442	Tangram		0	Tangram		0.0413119	Tangram		0.031427	Tangram
Oligo	0.00246985	Tangram		0.0253696	Tangram		0	Tangram		0	Tangram
Pvalb	0.00776206	Tangram		0.00423591	Tangram		0.00521755	Tangram		0.00550148	Tangram
Sst	0.00510588	Tangram		0.00313288	Tangram		0.00379305	Tangram		0.00389916	Tangram
Astro	0.227046	Seurat		0.223572	Seurat		0.226637	Seurat		0.22789	Seurat
L2/3 IT	0.115134	Seurat		0.114691	Seurat		0.114658	Seurat		0.111992	Seurat
L4	0.459136	Seurat		0.450586	Seurat		0.383635	Seurat		0.446882	Seurat
L5 IT	0.248444	Seurat		0.248045	Seurat		0.241546	Seurat		0.245456	Seurat
L5 PT	0.358022	Seurat		0.355595	Seurat		0.353734	Seurat		0.350312	Seurat
L6 CT	0.232848	Seurat		0.232428	Seurat		0.232659	Seurat		0.235834	Seurat
L6 IT	0.28442	Seurat		0.258404	Seurat		0.285383	Seurat		0.210567	Seurat
L6b	0.642348	Seurat		0.641025	Seurat		0.640586	Seurat		0.641025	Seurat
Meis2	0.212985	Seurat		0.212078	Seurat		0.212636	Seurat		0.212358	Seurat
Oligo	0.209563	Seurat		0.17772	Seurat		0.199323	Seurat		0.209456	Seurat
Pvalb	0.341673	Seurat		0.340217	Seurat		0.342006	Seurat		0.340678	Seurat
Sst	0.264494	Seurat		0.264247	Seurat		0.26348	Seurat		0.26471	Seurat
