# Supplementary material for: Cell2Spatial is a computational framework that maps single cells to spatial transcriptomic spots to reconstruct tissue architecture
Source: PLoS Biol. 2025 Nov 17;23(11):e3003477. doi: 10.1371/journal.pbio.3003477 (PMC12638031; doi:10.1371/journal.pbio.3003477)
Supplement: S5 Table — (XLSX) [file pbio.3003477.s014.xlsx]

## Sheet: Table S5
Cell2Spatial					CytoSPACE					CellTrek					Tangram
Dist.Order	CellType	Distance	Truth		Dist.Order	CellType	Distance	Truth		Dist.Order	CellType	Distance	Truth		Dist.Order	CellType	Distance	Truth
9	DN_early	25.1952	11		4	DN_early	37.9501	11		11	DN_early	42.6752	11		11	DN_early	24.7156	11
10	DN_middle	27.0142	10		6	DN_middle	47.4854	10		10	DN_middle	46.5928	10		3	DN_middle	18.8281	10
11	DN_late	54.1912	9		9	DN_late	50.3667	9		8	DN_late	43.8423	9		7	DN_late	21.1155	9
8	DP_early	21.5668	8		8	DP_early	49.8026	8		7	DP_early	43.8829	8		6	DP_early	20.6803	8
5	DP_middle	17.7762	7		10	DP_middle	50.8409	7		1	DP_middle	45.1933	7		10	DP_middle	23.0767	7
3	DP_late	17.1727	6		11	DP_late	60.0364	6		3	DP_late	45.403	6		9	DP_late	22.1439	6
4	αβT(entry)_early	17.7288	5		7	αβT(entry)_early	49.7491	5		4	αβT(entry)_early	42.0419	5		4	αβT(entry)_early	18.9378	5
6	αβT(entry)_middle	18.1388	4		5	αβT(entry)_middle	44.922	4		9	αβT(entry)_middle	41.5868	4		8	αβT(entry)_middle	21.83	4
7	αβT(entry)_late	18.4721	3		3	αβT(entry)_late	36.271	3		5	αβT(entry)_late	43.9183	3		5	αβT(entry)_late	20.6594	3
2	CD8+T_late	16.8503	2		2	CD8+T_late	31.1486	2		6	CD8+T_late	37.6369	2		2	CD8+T_late	13.706	2
1	CD4+T_late	16.5043	1		1	CD4+T_late	19.8631	1		2	CD4+T_late	35.9462	1		1	CD4+T_late	11.8765	1
