# Supplementary material for: Cell2Spatial is a computational framework that maps single cells to spatial transcriptomic spots to reconstruct tissue architecture
Source: PLoS Biol. 2025 Nov 17;23(11):e3003477. doi: 10.1371/journal.pbio.3003477 (PMC12638031; doi:10.1371/journal.pbio.3003477)
Supplement: S6 Table — (XLSX) [file pbio.3003477.s015.xlsx]

## Sheet: Table S6
Cell2Spatial					CytoSPACE					CellTrek					Tangram					Seurat
Dist	CellType.State	Trueth	Epithelial.type		Dist	CellType.State	Trueth	Epithelial.type		Dist	CellType.State	Trueth	Epithelial.type		Dist	CellType	Trueth	Epithelial.type		Dist	CellType.State	Trueth	Epithelial.type
144.017	19	1	Nephron		140	19	1	Nephron		148.966	19	1	Nephron		131.227	19	1	Nephron		148.687	19	1	Nephron
138.288	18	2	Nephron		130.537	18	2	Nephron		120.413	18	2	Nephron		119.853	18	2	Nephron		138.369	18	2	Nephron
131.471	3	2	Nephron		80.4771	3	2	Nephron		127.689	3	2	Nephron		122.322	3	2	Nephron		90.4839	3	2	Nephron
133.69	4	2	Nephron		136.849	4	2	Nephron		137.107	4	2	Nephron		128.058	4	2	Nephron		90.4839	4	2	Nephron
163.651	17	3	Nephron		90.8983	17	3	Nephron		76.0795	17	3	Nephron		95.1224	17	3	Nephron		90.4839	17	3	Nephron
153.38	1	4	Nephron		152.178	1	4	Nephron		151.936	1	4	Nephron		164.475	1	4	Nephron		145.845	1	4	Nephron
140.174	2	4	Nephron		87.0733	2	4	Nephron		117.543	2	4	Nephron		114.149	2	4	Nephron		104.992	2	4	Nephron
143.124	5	5	Nephron		159.068	5	5	Nephron		130.293	5	5	Nephron		121.513	5	5	Nephron		90.4839	5	5	Nephron
123.161	6	5	Nephron		131.447	6	5	Nephron		133.575	6	5	Nephron		125.066	6	5	Nephron		130.446	6	5	Nephron
125.058	16	6	Nephron		56.966	16	6	Nephron		103.159	16	6	Nephron		101.076	16	6	Nephron		76.8249	16	6	Nephron
92.0361	7	7	Nephron		80.4771	7	7	Nephron		87.6354	7	7	Nephron		102.741	7	7	Nephron		90.4839	7	7	Nephron
105.099	8	7	Nephron		87.4855	8	7	Nephron		131.97	8	7	Nephron		94.9926	8	7	Nephron		87.5852	8	7	Nephron
70.5942	9A	8	Nephron		66.5752	9A	8	Nephron		76.44	9A	8	Nephron		76.513	9A	8	Nephron		159.36	9A	8	Nephron
76.6232	9B	8	Nephron		71.7562	9B	8	Nephron		78.6501	9B	8	Nephron		89.8375	9B	8	Nephron		75.8557	9B	8	Nephron
69.7288	15	9	Nephron		58.4202	15	9	Nephron		59.9915	15	9	Nephron		84.831	15	9	Nephron		56.5618	15	9	Nephron
37.4043	10	10	Nephron		80.4771	10	10	Nephron		70.8028	10	10	Nephron		89.4003	10	10	Nephron		90.4839	10	10	Nephron
35.205	11	12	Nephron		20.4497	11	12	Nephron		42.3084	11	12	Nephron		98.5938	11	12	Nephron		15.4902	11	12	Nephron
18.6454	13	14	Nephron		80.4771	13	14	Nephron		70.0149	13	14	Nephron		97.1004	13	14	Nephron		90.4839	13	14	Nephron
138.006	20	2	Ureteric		80.4771	20	2	Ureteric		159.589	20	2	Ureteric		141.172	20	2	Ureteric		90.4839	20	2	Ureteric
157.603	21	3	Ureteric		80.4771	21	3	Ureteric		123.127	21	3	Ureteric		121.019	21	3	Ureteric		113.638	21	3	Ureteric
145.075	22	3	Ureteric		80.4771	22	3	Ureteric		102.191	22	3	Ureteric		120.371	22	3	Ureteric		90.4839	22	3	Ureteric
156.054	23	5	Ureteric		80.4771	23	5	Ureteric		123.347	23	5	Ureteric		115.997	23	5	Ureteric		90.4839	23	5	Ureteric
146.239	24	5	Ureteric		80.4771	24	5	Ureteric		134.787	24	5	Ureteric		123.4	24	5	Ureteric		90.4839	24	5	Ureteric
131.671	25	7	Ureteric		80.4771	25	7	Ureteric		132.588	25	7	Ureteric		107.779	25	7	Ureteric		90.4839	25	7	Ureteric
64.104	26	8	Ureteric		55.1919	26	8	Ureteric		110.848	26	8	Ureteric		95.886	26	8	Ureteric		48.6256	26	8	Ureteric
123.173	27	10	Ureteric		80.4771	27	10	Ureteric		87.0624	27	10	Ureteric		99.866	27	10	Ureteric		90.4839	27	10	Ureteric
105.708	28	11	Ureteric		38.1632	28	11	Ureteric		84.3092	28	11	Ureteric		98.7441	28	11	Ureteric		90.4839	28	11	Ureteric
32.8715	29	11	Ureteric		27.9527	29	11	Ureteric		92.8396	29	11	Ureteric		103.138	29	11	Ureteric		17.6442	29	11	Ureteric
48.3165	30	13	Ureteric		19.2496	30	13	Ureteric		267.868	30	13	Ureteric		104.127	30	13	Ureteric		90.4839	30	13	Ureteric
47.887	31	13	Ureteric		25.2159	31	13	Ureteric		45.4847	31	13	Ureteric		99.8599	31	13	Ureteric		37.3346	31	13	Ureteric
54.0813	32	15	Ureteric		54.0648	32	15	Ureteric		147.737	32	15	Ureteric		89.5051	32	15	Ureteric		90.4839	32	15	Ureteric
Note: 'Dist' represents the average Euclidean distance to inner medulla spots.
