# Supplementary material for: Cell2Spatial is a computational framework that maps single cells to spatial transcriptomic spots to reconstruct tissue architecture
Source: PLoS Biol. 2025 Nov 17;23(11):e3003477. doi: 10.1371/journal.pbio.3003477 (PMC12638031; doi:10.1371/journal.pbio.3003477)
Supplement: S7 Table — (XLSX) [file pbio.3003477.s016.xlsx]

## Sheet: Table S7
Method	SGMA.Metric (Scaled)	Tissue Data	Note: SGMA: Score-Guided Mapping Accuracy. Scaled.Metric = SGMA.value / max(SGMA.values of mapping tools )
Cell2Spatial	1	Intestinal
	1	Thymus
	1	Mouse.Kidney
	1	DLPFC
	1	COVID19
	1	BRCA.1
	0.957553	BRCA.2
CellTrek	0.783461	Intestinal
	0.94422	Thymus
	0.820026	Mouse.Kidney
	0.401505	DLPFC
	0.737398	COVID19
	0.912164	BRCA.1
	1	BRCA.2
CytoSPACE	0.919996	Intestinal
	0.463493	Thymus
	0.854038	Mouse.Kidney
	0.512813	DLPFC
	0.952085	COVID19
	0.970207	BRCA.1
	0.936065	BRCA.2
Seurat	0.978847	Intestinal
	0.121296	Thymus
	0.354694	Mouse.Kidney
	0.406711	DLPFC
	0.33403	COVID19
	0.473275	BRCA.1
	0.619984	BRCA.2
Tangram	0.747192	Intestinal
	0.85928	Thymus
	0.770977	Mouse.Kidney
	0.811482	DLPFC
	0.841509	COVID19
	0.509234	BRCA.1
	0.337625	BRCA.2
