# Supplementary material for: Cell2Spatial is a computational framework that maps single cells to spatial transcriptomic spots to reconstruct tissue architecture
Source: PLoS Biol. 2025 Nov 17;23(11):e3003477. doi: 10.1371/journal.pbio.3003477 (PMC12638031; doi:10.1371/journal.pbio.3003477)
Supplement: S8 Table — (XLSX) [file pbio.3003477.s017.xlsx]

## Sheet: Table S8
	B	DistTub	Fb	Inter	Macro	NK	Prin	ProxTub	RenaCorp	T	TLLH	VSMC	Vascular
B	0.875	0	0.5	0	0.375	0.125	0.125	0	0.125	0.125	0	0.375	0.25
DistTub	0	0.996656	0.0114943	0.0666667	0.030303	0	0.047619	0.00334448	0.0253165	0.0142857	0.111111	0.0454545	0.0326087
Fb	0.5	0.0114943	0.994253	0.0222222	0.530303	0.84058	0.015873	0.00574713	0.265823	0.857143	0	0.772727	0.130435
Inter	0	0.0666667	0.0222222	0.988889	0.0454545	0.0144928	0.0793651	0.0111111	0.0126582	0	0	0.0454545	0.0111111
Macro	0.375	0.030303	0.530303	0.0454545	0.984848	0.242424	0.0634921	0.030303	0.151515	0.287879	0	0.477273	0.121212
NK	0.125	0	0.84058	0.0144928	0.242424	0.985507	0	0.0144928	0.130435	0.594203	0	0.318182	0.0724638
Prin	0.125	0.047619	0.015873	0.0793651	0.0634921	0	0.984127	0.015873	0	0.015873	0.037037	0.0227273	0.047619
ProxTub	0	0.00334448	0.00574713	0.0111111	0.030303	0.0144928	0.015873	0.998512	0.0506329	0.0142857	0	0	0.0108696
RenaCorp	0.125	0.0253165	0.265823	0.0126582	0.151515	0.130435	0	0.0506329	0.987342	0.128571	0	0.113636	0.139241
T	0.125	0.0142857	0.857143	0	0.287879	0.594203	0.015873	0.0142857	0.128571	0.985714	0	0.318182	0.0714286
TLLH	0	0.111111	0	0	0	0	0.037037	0	0	0	0.962963	0.037037	0.111111
VSMC	0.375	0.0454545	0.772727	0.0454545	0.477273	0.318182	0.0227273	0	0.113636	0.318182	0.037037	0.977273	0.113636
Vascular	0.25	0.0326087	0.130435	0.0111111	0.121212	0.0724638	0.047619	0.0108696	0.139241	0.0714286	0.111111	0.113636	0.98913
