# Supplementary material for: Cell2Spatial is a computational framework that maps single cells to spatial transcriptomic spots to reconstruct tissue architecture
Source: PLoS Biol. 2025 Nov 17;23(11):e3003477. doi: 10.1371/journal.pbio.3003477 (PMC12638031; doi:10.1371/journal.pbio.3003477)
Supplement: S9 Table — (XLSX) [file pbio.3003477.s018.xlsx]

## Sheet: S9
	B.cells	Cytotoxic.CD8.T.cells	Effector.memory.CD8.T.cells	M2.TAMs	Mast.cells	Monocytes	NK	Naive.T.cells	Plasma.B.cells	Pre.exhausted.CD8.T.cells	Proinflamatory.TAMs	Proliferative.B.cells	Proliferative.T.cells	Proliferative.monocytes.and.macrophages	Recently.activated.CD4.T.cells	SPP1.TAMs	T.helper.cells	Terminally.exhausted.CD8.T.cells	Transitional.memory.CD4.T.cells	cDC	mDC	pDC
B cells	0.990196	0.00980392	0.00980392	0	0	0	0.0196078	0.137255	0.176471	0.0196078	0	0.52	0	0	0.0535714	0	0	0	0.147059	0.24123	0.178965	0
Cytotoxic CD8 T cells	0.00980392	0.991071	0.0446429	0	0	0.00892857	0.107143	0.0892857	0.0357143	0.142857	0	0	0.160714	0	0.0178571	0.0178571	0.0576923	0.0888889	0.0803571	0	0	0
Effector memory CD8 T cells	0.00980392	0.0446429	0.992063	0.00793651	0	0.015873	0.00793651	0.0238095	0.0238095	0.0238095	0	0	0.0952381	0.0238095	0.0357143	0.0396825	0.00961538	0.0222222	0.031746	0.00793651	0	0
M2 TAMs	0	0	0.00793651	0.995215	0	0.112583	0.00478469	0.0717703	0	0.00956938	0.25	0	0	0.220096	0.0535714	0.172249	0	0	0.0239234	0.0301205	0.296296	0
Mast cells	0	0	0	0	0.986111	0	0.0138889	0.0277778	0.0277778	0.0138889	0	0	0.111111	0.0277778	0.0178571	0.0277778	0	0	0.0138889	0	0	0
Monocytes	0	0.00892857	0.015873	0.112583	0	0.993377	0	0.0993377	0	0.0397351	0	0	0	0.013245	0.0178571	0.0397351	0	0	0.0463576	0.125828	0.111111	0.0185185
NK	0.0196078	0.107143	0.00793651	0.00478469	0.0138889	0	0.995305	0.0516432	0.0610329	0.112676	0	0	0.0234742	0.00469484	0.0535714	0.00469484	0.0576923	0.111111	0.0892019	0.0060241	0	0
Naive T cells	0.137255	0.0892857	0.0238095	0.0717703	0.0277778	0.0993377	0.0516432	0.998095	0.0231362	0.175141	0	0.12	0.0190476	0.0622837	0.125	0.191304	0.0384615	0.111111	0.268817	0.0963855	0.259259	0.0740741
Plasma B cells	0.176471	0.0357143	0.0238095	0	0.0277778	0	0.0610329	0.0231362	0.997429	0.0225989	0	0.12	0	0	0.0535714	0.0130435	0.00961538	0.0222222	0.0716846	0.0060241	0	0
Pre-exhausted CD8 T cells	0.0196078	0.142857	0.0238095	0.00956938	0.0138889	0.0397351	0.112676	0.175141	0.0225989	0.997175	0	0	0.059322	0.00346021	0.107143	0.0130435	0.0480769	0.333333	0.172043	0.198795	0.037037	0.111111
Proinflamatory TAMs	0	0	0	0.25	0	0	0	0	0	0	0.75	0	0	0	0	0.25	0	0	0.25	0	0.25	0
Proliferative B cells	0.52	0	0	0	0	0	0	0.12	0.12	0	0	0.96	0	0	0.04	0	0	0	0.2	0	0	0
Proliferative T cells	0	0.160714	0.0952381	0	0.111111	0	0.0234742	0.0190476	0	0.059322	0	0	0.998408	0.0346021	0.0178571	0.00434783	0.375	0.111111	0.0358423	0.0240964	0	0
Proliferative monocytes and macrophages	0	0	0.0238095	0.220096	0.0277778	0.013245	0.00469484	0.0622837	0	0.00346021	0	0	0.0346021	0.99654	0.0178571	0.156522	0	0	0.0107527	0.108434	0.0740741	0
Recently activated CD4 T cells	0.0535714	0.0178571	0.0357143	0.0535714	0.0178571	0.0178571	0.0535714	0.125	0.0535714	0.107143	0	0.04	0.0178571	0.0178571	0.982143	0	0.0357143	0	0.160714	0.0178571	0.037037	0
SPP1 TAMs	0	0.0178571	0.0396825	0.172249	0.0277778	0.0397351	0.00469484	0.191304	0.0130435	0.0130435	0.25	0	0.00434783	0.156522	0	0.995652	0	0	0.0304348	0.0240964	0.111111	0
T helper cells	0	0.0576923	0.00961538	0	0	0	0.0576923	0.0384615	0.00961538	0.0480769	0	0	0.375	0	0.0357143	0	0.990385	0.0444444	0.0480769	0.00961538	0	0
Terminally exhausted CD8 T cells	0	0.0888889	0.0222222	0	0	0	0.111111	0.111111	0.0222222	0.333333	0	0	0.111111	0	0	0	0.0444444	0.977778	0.155556	0.0222222	0	0
Transitional memory CD4 T cells	0.147059	0.0803571	0.031746	0.0239234	0.0138889	0.0463576	0.0892019	0.268817	0.0716846	0.172043	0.25	0.2	0.0358423	0.0107527	0.160714	0.0304348	0.0480769	0.155556	0.996416	0.0361446	0	0.037037
cDC	0.14123	0	0.00793651	0.0301205	0	0.125828	0.0060241	0.0963855	0.0060241	0.198795	0	0	0.0240964	0.108434	0.0178571	0.0240964	0.00961538	0.0222222	0.0361446	0.993976	0.111111	0.277778
mDC	0.178965	0	0	0.296296	0	0.111111	0	0.259259	0	0.037037	0.25	0	0	0.0740741	0.037037	0.111111	0	0	0	0.111111	0.962963	0
pDC	0	0	0	0	0	0.0185185	0	0.0740741	0	0.111111	0	0	0	0	0	0	0	0	0.037037	0.277778	0	0.981481
